# Supplementary material for: Perineural Invasion in Cervical Cancer: A Hidden Trail for Metastasis
Source: Diagnostics (Basel). 2024 Jul 14;14(14):1517. doi: 10.3390/diagnostics14141517 (PMC11275432; doi:10.3390/diagnostics14141517)
Supplement: Supplementary file 1 [file diagnostics-14-01517-s001.zip]

Archive with 1 entries (1 files):
- diagnostics-3021950-supplementary.pdf
